# Supplementary material for: Genetic variation and genetic structure within metapopulations of two closely related selfing and outcrossing Zingiber species (Zingiberaceae)
Source: AoB Plants. 2020 Dec 2;13(1):plaa065. doi: 10.1093/aobpla/plaa065 (PMC7788390; doi:10.1093/aobpla/plaa065)
Supplement: plaa065_suppl_Supplementary_Material [file plaa065_suppl_supplementary_material.xlsx]

## Sheet: Zingiber corallinum
		810-1600	1570	1500	1400	1350	1300	1200	1000	950	900	800	750	700	650	600	550	500	450	430	350	300	200	811-1800	1600	1500	1400	1350	1000	950	900	800	780	750	700	660	620	590	550	530	500	480	450	350	250	834-2150	2000	1800	1600
GDZJ	N1-1	0	0	0	1	0	0	0	0	0	0	1	0	0	0	0	0	1	1	0	1	1	1	1	0	0	0	1	0	1	0	0	0	0	1	1	1	0	1	0	1	0	1	0	0	0	0	0	0
	N1-2	0	1	0	1	0	0	0	0	0	0	1	0	1	1	0	0	1	1	0	0	1	1	1	0	0	0	1	0	1	0	0	0	0	1	1	1	0	1	0	1	0	1	1	1	0	0	0	0
	N1-3	0	1	0	1	0	0	0	0	0	0	1	0	1	1	0	0	1	1	0	1	1	1	1	0	0	0	1	0	1	0	0	0	0	1	1	0	0	1	0	1	0	0	0	0	0	0	0	0
	N1-4	0	1	0	1	0	0	0	0	0	0	1	0	1	1	0	0	1	1	0	1	1	1	1	0	0	0	1	0	1	0	0	0	0	1	1	1	0	1	0	1	0	1	1	0	0	0	0	0
	N1-5	0	0	0	1	0	0	0	0	0	0	1	0	1	1	0	0	1	1	0	1	1	1	1	0	0	0	1	0	1	0	0	0	0	1	1	1	0	1	0	1	0	1	1	0	0	0	0	0
	N1-6	0	1	0	1	0	0	0	0	0	0	1	0	1	1	0	0	1	1	0	0	1	1	1	0	0	0	1	0	1	0	0	0	0	1	1	1	0	0	0	1	0	1	1	1	0	0	0	0
	N1-7	0	1	0	1	0	0	0	0	0	0	1	0	1	1	0	0	1	1	0	0	1	1	1	0	0	0	1	0	1	0	0	0	0	1	1	1	0	0	0	1	0	1	1	1	0	0	0	0
	N1-8	0	1	0	1	0	0	0	0	0	0	1	0	1	0	0	0	1	1	0	1	1	1	1	0	0	0	1	0	1	0	0	0	0	1	1	1	0	0	0	1	0	1	1	0	0	0	0	0
	N1-9	0	1	0	1	0	0	0	0	0	0	1	0	1	1	0	0	1	1	0	0	1	1	1	0	0	0	1	0	1	0	0	0	0	1	1	0	0	1	0	1	0	1	1	0	1	0	0	0
	N1-10	0	1	0	1	0	0	0	0	0	0	1	0	1	0	0	0	1	1	0	1	1	1	1	0	0	0	1	0	1	0	0	0	0	1	1	0	0	1	0	1	0	1	1	0	1	0	0	0
	N1-11	0	1	0	1	0	0	0	0	0	0	1	0	1	1	0	0	1	1	0	1	1	1	1	0	0	0	1	0	1	0	0	0	0	1	1	0	0	1	0	1	0	1	1	0	1	0	0	0
	N1-12	0	1	0	1	0	0	0	0	0	0	1	0	1	0	0	0	1	1	0	1	1	1	1	0	0	0	1	0	1	0	0	0	0	1	1	0	0	1	0	1	0	1	1	0	0	0	0	0
	N1-13	0	1	0	1	0	0	0	0	0	0	1	0	1	1	0	0	1	1	0	1	1	1	1	0	0	0	1	0	1	0	0	0	0	1	1	0	0	1	0	1	0	1	1	0	0	0	0	0
	N1-14	0	1	0	1	0	0	0	0	0	0	1	0	1	1	0	0	1	1	0	1	1	1	1	0	0	0	1	0	1	0	0	0	0	1	1	0	0	1	0	1	0	1	1	0	0	0	0	0
	N1-15	0	1	0	1	0	0	0	0	0	0	1	0	1	1	0	0	1	1	0	1	1	1	1	0	0	0	1	0	1	0	0	0	0	1	1	0	0	1	0	1	0	1	0	1	0	0	0	0
	N1-16	0	1	0	1	0	0	0	0	0	0	1	0	1	1	0	0	1	1	0	1	1	1	1	0	0	0	1	0	1	0	0	0	0	1	1	1	0	1	0	1	0	1	1	0	0	0	0	0
	N1-17	0	1	0	1	0	0	0	0	0	0	1	0	1	1	0	0	1	1	0	1	1	1	1	0	0	0	1	0	1	0	0	0	0	1	1	0	0	1	0	1	0	1	1	0	0	0	0	0
	N1-18	0	1	0	1	0	0	0	0	0	0	1	0	1	1	0	0	1	1	0	0	1	1	1	0	0	0	1	0	1	0	0	0	0	1	1	1	0	1	0	1	0	1	1	0	0	0	0	0
	N1-19	0	1	0	1	0	0	0	0	0	0	1	0	1	1	0	0	1	1	0	0	1	1	1	0	0	0	1	0	1	0	0	0	0	1	1	0	0	1	0	1	0	1	1	0	0	0	0	0
	N1-20	0	1	0	1	0	0	0	0	0	0	1	0	1	1	0	0	1	1	0	1	1	1	1	0	0	0	1	0	1	0	0	0	0	1	1	1	0	1	0	1	0	1	1	0	0	0	0	0
	N1-21	0	1	0	1	0	0	0	0	0	0	1	0	1	1	0	0	1	1	0	1	1	1	1	0	0	0	1	0	1	0	0	0	0	1	1	1	0	1	0	1	0	1	1	0	0	0	0	0
	N1-22	0	1	0	1	0	0	0	0	0	0	1	0	1	1	0	0	1	1	0	0	1	1	1	0	0	0	1	0	1	0	0	0	0	1	1	0	0	1	0	1	0	1	1	0	1	0	0	0
	N1-23	0	1	0	1	0	0	0	0	0	0	1	0	1	1	0	0	1	1	0	0	1	1	1	0	0	0	1	0	1	0	0	0	0	1	1	0	0	1	0	1	0	1	1	0	1	0	0	0
	N1-24	0	1	0	1	0	0	0	0	0	0	1	0	0	0	0	0	1	1	0	1	1	1	1	0	0	0	1	0	1	0	0	0	0	1	1	0	0	1	0	1	0	1	1	0	1	0	0	0
	N1-25	0	1	0	1	0	0	0	0	0	0	1	0	0	0	0	0	1	1	0	1	1	1	1	0	0	0	1	0	1	0	0	0	0	1	1	1	0	1	0	1	0	1	1	0	0	0	0	0
	N1-26	0	1	0	1	0	0	0	0	0	0	1	0	1	1	0	0	1	1	0	1	1	1	1	0	0	0	1	0	1	0	0	0	0	1	1	1	0	1	0	1	0	1	1	0	0	0	0	0
	N2-1	0	1	0	1	0	0	0	0	0	0	1	0	1	0	0	0	1	1	0	0	1	1	1	0	0	0	1	0	1	0	0	0	0	1	1	0	0	1	0	1	0	1	1	0	1	1	0	0
	N2-2	0	1	0	1	0	0	0	0	0	0	1	0	1	0	0	0	1	1	0	0	1	1	1	0	0	0	1	0	1	0	0	0	0	1	1	0	0	1	0	1	0	1	1	0	1	0	0	0
	N2-3	0	1	0	1	0	0	0	0	0	0	1	0	1	1	0	0	1	1	0	0	1	1	1	0	0	0	1	0	1	0	0	0	0	1	1	0	0	1	0	1	0	1	1	0	1	0	0	0
	N2-4	0	1	0	1	0	0	0	0	0	0	1	0	1	1	0	0	1	1	0	0	1	1	1	0	0	0	1	0	1	0	0	0	0	1	1	0	0	1	0	1	0	1	1	0	1	0	0	0
	N2-5	0	1	0	1	0	0	0	0	0	0	1	0	1	0	0	0	1	1	0	0	1	1	1	0	0	0	1	0	1	0	0	0	0	1	1	0	0	0	0	1	0	1	1	0	1	0	0	0
	N2-6	0	1	0	1	0	0	0	0	0	0	1	0	1	0	0	0	1	1	0	0	1	1	1	0	0	0	1	0	1	0	0	0	0	1	1	0	0	0	0	1	0	1	1	0	1	1	0	0
	N2-7	0	1	0	1	0	0	0	0	0	0	1	0	1	0	0	0	1	1	0	0	1	1	1	0	0	0	1	0	1	0	0	0	0	1	1	0	0	1	0	1	0	1	1	0	1	0	0	0
	N2-8	0	1	0	1	0	0	0	0	0	0	1	0	1	1	0	0	1	1	0	0	1	1	1	0	0	0	1	0	1	0	0	0	0	1	1	0	0	1	0	1	0	1	1	0	0	0	0	0
	N2-9	0	1	0	1	0	0	0	0	0	0	1	0	1	1	0	0	1	1	0	0	1	1	1	0	0	0	1	0	1	0	0	0	0	1	1	0	0	0	0	1	0	1	1	0	0	0	0	0
	N2-10	0	1	0	1	0	0	0	0	0	0	1	0	1	0	0	0	1	1	0	0	1	1	1	0	0	0	1	0	1	0	0	0	0	1	1	0	0	0	0	1	0	1	1	0	1	1	0	0
	N2-11	0	1	0	1	0	0	0	0	0	0	1	0	1	0	0	0	1	1	0	0	1	1	1	0	0	0	1	0	1	0	0	0	0	1	1	0	0	0	0	1	0	1	1	0	0	0	0	0
	N2-12	0	1	0	1	0	0	0	0	0	0	1	0	1	0	0	0	1	1	0	0	1	1	1	0	0	0	1	0	1	0	0	0	0	1	1	0	0	0	0	1	0	1	1	0	1	0	0	0
	N2-13	0	1	0	1	0	0	0	0	0	0	1	0	1	1	0	0	1	1	0	0	1	1	1	0	0	0	1	0	1	0	0	0	0	1	1	0	0	0	0	1	0	1	1	0	1	1	0	0
	N2-14	0	1	0	1	0	0	0	0	0	0	1	0	0	0	0	0	1	1	0	0	1	1	1	0	0	0	1	0	1	0	0	0	0	1	1	0	0	1	0	1	0	1	1	0	1	1	0	0
	N2-15	0	1	0	1	0	0	0	0	0	0	1	0	1	0	0	0	1	1	0	0	1	1	1	0	0	0	1	0	1	0	0	0	0	1	1	0	0	0	0	1	0	1	1	0	1	1	0	0
	N2-16	0	1	0	1	0	0	0	0	0	0	1	0	1	0	0	0	1	1	0	0	1	1	1	0	0	0	1	0	1	0	0	0	0	1	1	0	0	0	0	1	0	1	1	0	1	1	0	0
	N2-17	0	1	0	1	0	0	0	0	0	0	1	0	1	0	0	0	1	1	0	0	1	1	1	0	0	0	1	0	1	0	0	0	0	1	1	0	0	1	0	1	0	1	1	0	1	0	0	0
	N2-18	0	1	0	1	0	0	0	0	0	0	1	0	1	1	0	0	1	1	0	0	1	1	1	0	0	0	1	0	1	0	0	0	0	1	1	0	0	1	0	1	0	1	1	0	1	0	0	0
	N2-19	0	1	0	1	0	0	0	0	0	0	1	0	1	1	0	0	1	1	0	0	1	1	1	0	0	0	1	0	1	0	0	0	0	1	1	0	0	1	0	1	0	1	1	0	1	0	0	0
	N2-20	0	1	0	1	0	0	0	0	0	0	1	0	1	1	0	0	1	1	0	1	1	1	1	0	0	0	1	0	1	0	0	0	0	1	1	0	0	1	0	1	0	1	1	0	1	0	0	0
	N2-21	0	1	0	1	0	0	0	0	0	0	1	0	1	0	0	0	1	1	0	0	1	1	1	0	0	0	1	0	1	0	0	0	0	1	1	0	0	1	0	1	0	1	1	0	1	0	0	0
	N2-22	0	1	0	1	0	0	0	0	0	0	1	0	1	1	0	0	1	1	0	0	1	1	1	0	0	0	1	0	1	0	0	0	0	1	1	0	0	0	0	1	0	1	1	0	0	1	0	0
	N2-23	0	1	0	1	0	0	0	0	0	0	1	0	1	0	0	0	1	1	0	0	1	1	1	0	0	0	1	0	1	0	0	0	0	1	1	0	0	0	0	1	0	1	1	0	0	1	0	0
	N2-24	0	1	0	1	0	0	0	0	0	0	1	0	1	0	0	0	1	1	0	0	1	1	1	0	0	0	1	0	1	0	0	0	0	1	1	0	0	0	0	1	0	1	1	0	0	1	0	0
	N2-25	0	1	0	1	0	0	0	0	0	0	1	0	1	0	0	0	1	1	0	0	1	1	1	0	0	0	1	0	1	0	0	0	0	1	1	0	0	0	0	1	0	1	1	0	0	1	0	0
	N2-26	0	1	0	1	0	0	0	0	0	0	1	0	1	0	0	0	1	1	0	0	1	1	1	0	0	0	1	0	1	0	0	0	0	1	1	0	0	0	0	1	0	1	1	0	0	1	0	0
	N2-27	0	1	0	1	0	0	0	0	0	0	1	0	1	0	0	0	1	1	0	0	1	1	1	0	0	0	1	0	1	0	0	0	0	1	1	0	0	0	0	1	0	1	1	0	0	1	0	0
	N2-28	0	1	0	1	0	0	0	0	0	0	1	0	1	0	0	0	1	1	0	0	1	1	1	0	0	0	1	0	1	0	0	0	0	1	1	0	0	0	0	1	0	1	1	0	0	1	0	0
	N2-29	0	1	0	1	0	0	0	0	0	0	1	0	1	1	0	0	1	1	0	0	1	1	1	0	0	0	1	0	1	0	0	0	0	1	1	0	0	0	0	1	0	1	1	0	1	1	0	0
	N2-30	0	1	0	1	0	0	0	0	0	0	1	0	1	0	0	0	1	1	0	0	1	1	1	0	0	0	1	0	1	0	0	0	0	1	1	0	0	0	0	1	0	1	1	0	0	1	0	0
	N2-31	0	1	0	1	0	0	0	0	0	0	1	0	1	1	0	0	1	1	0	0	1	1	1	0	0	0	1	0	1	0	0	0	0	1	1	0	0	0	0	1	0	1	1	0	1	1	0	0
	N2-32	0	1	1	1	0	1	0	0	0	0	0	1	0	0	0	0	1	1	0	0	0	0	0	1	0	0	1	0	1	0	1	0	0	0	0	0	0	1	0	0	0	1	0	0	1	1	1	1
	N2-33	0	0	1	1	0	1	0	0	0	0	0	1	0	1	0	0	1	1	0	0	0	0	0	1	0	0	1	0	1	0	1	0	0	0	0	0	0	1	0	0	0	1	0	0	1	1	1	1
	N2-34	0	0	1	1	0	1	0	0	0	0	0	1	1	1	0	0	1	1	0	0	0	0	0	1	0	0	1	0	1	0	1	0	0	0	0	0	0	1	0	0	0	1	0	0	1	1	1	1
	N2-35	0	0	1	1	0	1	0	0	0	0	0	1	0	0	0	0	1	1	0	0	0	0	0	1	0	0	1	0	1	0	1	0	0	0	0	0	0	0	0	0	0	1	0	0	0	1	1	1
	N2-36	0	0	1	1	0	1	0	0	0	0	0	1	0	0	0	0	1	1	0	0	0	0	0	1	0	0	1	0	1	0	1	0	0	0	0	0	0	1	0	0	0	1	0	0	1	1	1	1
	N2-37	0	0	1	1	0	1	0	0	0	0	0	1	1	1	0	0	1	1	0	0	0	0	0	1	0	0	1	0	1	0	1	0	0	0	0	0	0	1	0	0	0	1	0	0	1	1	1	1
	N2-38	0	1	1	1	0	1	0	0	0	0	0	1	0	1	0	0	1	1	0	0	0	0	0	1	0	0	1	0	1	0	1	0	0	0	0	0	0	1	0	0	0	1	0	0	1	1	1	1
	N2-39	0	1	1	1	0	1	1	0	0	0	0	1	1	1	0	0	1	1	0	0	0	0	0	1	0	0	1	0	1	0	1	0	0	0	0	0	0	1	0	0	0	1	0	0	1	1	1	1
	S-1	0	1	1	1	0	1	0	0	0	0	0	1	0	1	0	0	1	1	0	0	0	0	0	1	0	0	1	0	1	0	1	0	0	0	0	0	0	1	0	0	0	1	0	0	1	1	1	1
	S-2	0	0	1	1	0	1	0	0	0	0	0	1	0	1	0	0	1	1	0	0	0	0	0	1	0	0	1	0	1	0	1	0	0	0	0	0	0	1	0	0	0	1	0	0	1	1	1	1
	S-3	0	0	1	1	0	1	0	0	0	0	0	1	0	1	0	0	1	1	0	0	0	0	0	1	0	0	1	0	1	0	1	0	0	0	0	0	0	0	0	0	0	1	0	0	1	1	1	1
	S-4	0	0	1	1	0	1	0	0	0	0	0	1	0	0	0	0	1	1	0	0	0	0	0	1	0	0	1	0	1	0	1	0	0	0	0	0	0	0	0	0	0	1	0	0	1	1	1	1
	S-5	0	1	1	1	0	1	0	0	0	0	0	1	0	1	0	0	1	1	0	0	0	0	0	1	0	0	1	0	1	0	1	0	0	0	0	0	0	1	0	0	0	1	0	0	0	1	1	1
	S-6	0	1	1	1	0	1	0	0	0	0	0	1	1	1	0	0	1	1	0	0	0	0	0	1	0	0	1	0	1	0	1	0	0	0	0	0	0	1	0	0	0	1	0	0	0	1	1	1
	S-7	0	1	1	1	0	1	0	0	0	0	0	1	1	1	0	0	1	1	0	0	0	0	0	1	0	0	1	0	1	0	1	0	0	0	0	0	0	1	0	0	0	1	0	0	0	1	1	1
	S-8	0	1	0	1	0	1	0	0	0	0	1	0	0	1	0	1	1	0	0	0	1	1	0	1	0	0	1	0	1	0	1	1	0	0	0	0	0	1	0	0	0	1	0	0	1	1	1	0
	S-9	0	1	0	1	0	1	0	0	0	0	1	0	0	1	0	1	1	0	0	0	1	1	0	1	0	0	1	0	1	0	1	1	0	0	0	0	0	1	0	0	0	1	0	0	1	1	1	0
	S-10	0	1	0	1	0	1	0	0	0	0	1	0	0	1	0	1	1	0	0	0	1	1	0	1	0	0	1	0	1	0	1	1	0	0	0	0	0	1	0	0	0	1	0	0	0	0	0	0
	S-11	0	1	0	1	0	1	0	0	0	0	1	0	0	1	0	1	1	0	0	0	1	1	0	1	0	0	1	0	1	0	1	1	0	0	0	0	0	1	0	0	0	1	0	0	1	1	1	0
	S-12	0	1	0	1	0	1	0	0	0	0	1	0	0	1	0	1	1	0	0	0	1	1	0	1	0	0	1	0	1	0	1	1	0	0	0	0	0	1	0	0	0	1	0	0	1	1	1	0
	S-13	0	1	0	1	0	1	0	0	0	0	1	0	0	1	0	1	1	0	0	0	1	1	0	1	0	0	1	0	1	0	1	1	0	0	0	0	0	1	0	0	0	1	0	0	1	1	1	0
	S-14	0	1	0	1	0	1	0	0	0	0	1	0	0	1	0	1	1	0	0	0	1	1	0	1	0	0	1	0	1	0	1	1	0	0	0	0	0	0	0	0	0	1	0	0	1	1	1	0
	S-15	0	1	0	1	0	1	0	0	0	0	1	0	0	1	0	1	1	0	0	0	1	1	0	1	0	0	1	0	1	0	1	1	0	0	0	0	0	1	0	0	0	1	0	0	1	1	1	0
	S-16	0	1	0	1	0	1	0	0	0	0	1	0	0	1	0	1	1	0	0	0	1	1	0	1	0	0	1	0	1	0	1	1	0	0	0	0	0	1	0	0	0	1	0	0	1	1	1	0
	S-17	0	1	0	1	0	1	0	0	0	0	1	0	0	1	0	1	1	0	0	0	1	1	0	1	0	0	1	0	1	0	1	1	0	0	0	0	0	1	0	0	0	1	0	0	1	1	1	0
	S-18	0	1	0	1	0	1	0	0	0	0	1	0	0	1	0	1	1	0	0	0	1	1	0	1	0	0	1	0	1	0	1	1	0	0	0	0	0	1	0	0	0	1	0	0	1	1	1	0
	S-19	0	1	0	1	0	1	0	0	0	0	1	0	0	1	0	1	1	0	0	0	1	1	0	1	0	0	1	0	1	0	1	1	0	0	0	0	0	0	0	0	0	1	0	0	1	1	1	0
	S-20	0	1	0	1	0	1	0	0	0	0	1	0	0	1	0	1	1	0	0	0	1	1	0	1	0	0	1	0	1	0	1	1	0	0	0	0	0	1	0	0	0	1	0	0	1	1	1	0
	S-21	0	1	0	1	0	1	0	0	0	0	1	0	0	1	0	1	1	0	0	0	1	1	0	1	0	0	1	0	1	0	1	1	0	0	0	0	0	1	0	0	0	1	0	0	1	1	1	0
	S-22	0	1	0	1	0	1	0	0	0	0	1	0	0	1	0	1	1	0	0	0	1	1	0	1	0	0	1	0	1	0	1	1	0	0	0	0	0	1	0	0	0	1	0	0	1	1	1	0
	S-23	0	1	0	1	0	1	0	0	0	0	1	0	0	1	0	1	1	0	0	0	1	1	0	1	0	0	1	0	1	0	1	1	0	0	0	0	0	1	0	0	0	1	0	0	1	1	1	0
	S-24	0	1	0	1	0	1	0	0	0	0	1	0	0	1	0	1	1	0	0	0	1	1	0	1	0	0	1	0	1	0	1	1	0	0	0	0	0	1	0	0	0	1	0	0	1	1	1	0
	S-25	0	1	0	1	0	1	0	0	0	0	1	0	0	0	0	1	1	0	0	0	1	1	1	0	1	0	0	1	0	0	1	1	0	0	0	0	0	1	0	1	0	0	0	0	1	1	1	0
	S-26	0	1	0	1	0	1	0	0	0	0	1	0	0	1	0	1	1	0	0	0	1	1	1	0	1	0	0	1	0	0	1	1	0	0	0	0	0	1	0	1	0	0	0	0	1	1	1	0
	S-27	0	1	0	1	0	1	0	0	0	0	1	0	0	1	0	1	1	0	0	0	1	1	1	0	1	0	0	1	0	0	1	1	0	0	0	0	0	1	0	1	0	0	0	0	1	1	1	0
	S-28	0	1	0	1	0	1	0	0	0	0	1	0	0	1	0	1	1	0	0	0	1	1	1	0	1	0	0	1	0	0	1	1	0	0	0	0	0	1	0	1	0	0	0	0	1	1	1	0
	S-29	0	1	0	1	0	1	0	0	0	0	1	0	0	1	0	1	1	0	0	0	1	1	1	0	1	0	0	1	0	0	1	1	0	0	0	0	0	1	0	1	0	0	0	0	1	1	1	0
	S-30	0	1	0	1	0	1	0	0	0	0	1	0	0	1	0	1	1	0	0	0	1	1	1	0	1	0	0	1	0	0	1	1	0	0	0	0	0	1	0	1	0	0	0	0	1	1	1	0
	S-31	0	1	0	1	0	1	0	0	0	0	1	0	0	1	0	1	1	0	0	0	1	1	1	0	1	0	0	1	0	0	1	1	0	0	0	0	0	1	0	1	0	0	0	0	1	1	1	0
GDYX	P1-1	0	1	1	1	0	0	0	1	0	0	1	1	0	1	1	0	1	0	1	0	1	0	0	1	1	0	0	1	0	1	0	0	1	1	0	0	0	1	1	0	0	0	1	0	1	1	0	0
	P1-2	0	1	1	1	0	0	0	1	0	0	1	1	0	1	1	0	1	0	1	0	1	0	0	1	1	0	0	1	0	1	0	0	1	1	0	0	0	1	1	0	0	0	1	0	1	1	0	0
	P1-3	0	1	1	1	0	0	0	1	0	0	1	1	0	1	1	0	1	0	1	0	1	0	0	1	1	0	0	1	0	1	0	0	1	1	0	0	0	1	1	0	0	0	1	0	1	1	0	0
	P1-4	0	1	1	1	0	0	0	1	0	0	1	1	0	1	1	0	1	0	1	0	1	0	0	1	1	0	0	1	0	1	0	0	1	1	0	0	0	1	1	0	0	0	1	0	1	1	0	0
	P1-5	0	1	1	1	0	0	0	1	0	0	1	1	0	1	1	0	1	0	1	0	1	0	0	1	1	0	0	1	0	1	0	0	1	1	0	0	0	1	1	0	0	0	1	0	1	1	0	0
	P1-6	0	1	1	1	0	0	0	1	0	0	1	1	0	1	1	0	1	0	1	0	1	0	0	1	1	0	0	1	0	1	0	0	1	1	0	0	0	1	1	0	0	0	1	1	1	1	0	0
	P1-7	0	1	1	1	0	0	0	1	0	0	1	1	0	1	1	0	1	0	1	0	1	0	0	1	1	0	0	1	0	1	0	0	1	1	0	0	0	1	1	0	0	0	1	0	1	1	0	0
	P1-8	0	1	1	1	0	0	0	1	0	0	1	1	0	1	1	0	1	0	1	0	1	0	0	1	1	0	0	1	0	1	0	0	1	1	0	0	0	1	1	0	0	0	1	1	1	1	0	0
	P1-9	0	1	1	1	0	0	0	1	0	0	1	1	0	1	1	0	1	0	1	0	1	0	0	1	1	0	0	1	0	1	0	0	1	1	0	0	0	1	1	0	0	0	1	0	1	1	0	0
	P1-10	0	1	1	1	0	0	0	1	0	0	1	1	0	1	1	0	1	0	1	0	1	0	0	1	1	0	0	1	0	1	0	0	1	1	0	0	0	1	1	0	0	0	1	0	1	1	0	0
	P1-11	0	1	1	1	0	0	0	1	0	0	1	1	0	1	1	0	1	0	1	0	1	0	0	1	1	0	0	1	0	1	0	0	1	1	0	0	0	1	1	0	0	0	1	0	1	1	0	0
	P1-12	0	1	1	1	0	0	0	1	0	0	1	1	0	1	1	0	1	0	1	0	1	0	0	1	1	0	0	1	0	1	0	0	1	1	0	0	0	1	1	0	0	0	1	0	1	1	0	0
	P1-13	0	1	1	1	0	0	0	1	0	0	0	0	0	1	1	0	1	0	1	0	1	0	0	1	1	0	0	1	0	1	0	0	1	1	0	0	0	1	1	0	0	0	1	0	1	1	0	0
	P1-14	0	1	1	1	0	0	0	1	0	0	0	0	0	1	1	0	1	0	1	0	1	0	0	1	1	0	0	1	0	1	0	0	1	1	0	0	0	1	1	0	0	0	1	0	1	1	0	0
	P1-15	0	1	1	1	0	0	0	1	0	0	1	1	0	1	1	0	1	0	1	0	1	0	0	1	1	0	0	1	0	1	0	0	1	1	0	0	0	1	1	0	0	0	1	0	1	1	0	0
	P1-16	0	1	1	1	0	0	0	1	0	0	1	1	0	1	1	0	1	0	1	0	1	0	0	1	1	0	0	1	0	1	0	0	1	1	0	0	0	1	1	0	0	0	1	0	1	1	0	0
	P1-17	0	1	1	1	0	0	0	0	0	0	0	0	0	1	1	0	1	0	1	0	1	0	0	1	1	0	0	1	0	1	0	0	1	1	0	0	0	1	1	0	0	0	1	0	1	1	0	0
	P1-18	0	1	1	1	0	0	0	0	0	0	0	0	0	1	1	0	1	0	1	0	1	0	0	1	1	0	0	1	0	1	0	0	1	1	0	0	0	1	1	0	0	0	1	0	1	1	0	0
	P1-19	0	1	1	1	0	0	0	0	0	0	0	0	0	1	1	0	1	0	1	0	1	0	0	0	0	0	0	1	0	1	0	0	1	1	0	0	0	1	1	0	0	0	1	0	1	1	0	0
	P1-20	0	1	1	1	0	0	0	0	0	0	0	0	0	1	1	0	1	0	1	0	1	0	0	1	1	0	0	1	0	1	0	0	1	1	0	0	0	1	1	0	0	0	1	0	1	1	0	0
	P1-21	0	1	1	1	0	0	0	1	0	0	1	1	0	1	1	0	1	0	1	0	1	0	0	1	1	0	0	1	0	1	0	0	1	1	0	0	0	1	1	0	0	0	1	0	1	1	0	0
	P1-22	0	1	1	1	0	0	0	0	0	0	0	0	0	1	1	0	1	0	1	0	1	0	0	1	1	0	0	1	0	1	0	0	1	1	0	0	0	1	1	0	0	0	1	0	1	1	0	0
	P1-23	0	1	1	1	0	0	0	0	0	0	0	0	0	1	1	0	1	0	1	0	1	0	0	1	1	0	0	1	0	1	0	0	1	1	0	0	0	1	1	0	0	0	1	0	1	1	0	0
	P1-24	0	1	1	1	0	0	0	0	0	0	0	0	0	1	1	0	1	0	1	0	1	0	0	1	1	0	0	1	0	1	0	0	1	1	0	0	0	1	1	0	0	0	1	0	1	1	0	0
	P1-25	0	1	1	1	0	0	0	0	0	0	0	0	0	1	0	0	1	0	1	0	1	0	0	1	1	0	0	1	0	1	0	0	1	1	0	0	0	1	1	0	0	0	1	0	1	1	0	0
	P1-26	0	1	1	1	0	0	0	1	0	0	1	1	0	1	1	0	1	0	1	0	1	0	0	1	1	0	0	1	0	1	0	0	1	1	0	0	0	1	1	0	0	0	1	0	1	1	0	0
	P1-27	0	1	1	1	0	0	0	1	0	0	1	1	0	1	1	0	1	0	1	0	1	0	0	1	1	0	0	1	0	1	0	0	1	1	0	0	0	1	1	0	0	0	1	0	1	1	0	0
	P1-28	0	1	1	1	0	0	0	1	0	0	1	1	0	1	1	0	1	0	1	0	1	0	0	1	1	0	0	1	0	1	0	0	1	1	0	0	0	1	1	0	0	0	1	0	1	1	0	0
	P1-29	0	1	1	1	0	0	0	1	0	0	1	1	0	1	1	0	1	0	1	0	1	0	0	1	1	0	0	1	0	1	0	0	1	1	0	0	0	1	1	0	0	0	1	0	1	1	0	0
	P1-30	0	1	1	1	0	0	0	1	0	0	1	1	0	1	1	0	1	0	1	0	1	0	0	1	1	0	0	1	0	1	0	0	1	1	0	0	0	1	1	0	0	0	1	0	1	1	0	0
	P1-31	0	1	1	1	0	0	0	1	0	0	1	1	0	1	1	0	1	0	1	0	1	0	0	1	1	0	0	1	0	1	0	0	1	1	0	0	0	1	1	0	0	0	1	0	1	1	0	0
	P1-32	0	1	1	1	0	0	0	1	0	0	1	1	0	1	1	0	1	0	1	0	1	0	0	1	1	0	0	1	0	1	0	0	1	1	0	0	0	1	1	0	0	0	1	0	1	1	0	0
	P2-1	1	1	1	1	0	1	0	1	1	0	0	1	1	1	1	0	1	0	0	0	1	1	0	0	1	0	0	1	0	0	0	0	0	1	0	0	0	1	1	0	1	0	1	0	1	1	0	0
	P2-2	1	1	1	1	0	1	0	1	1	0	0	1	1	1	1	0	1	0	0	0	1	1	0	0	1	0	0	1	0	0	0	0	0	1	0	0	0	1	1	0	1	0	1	0	1	1	0	0
	P2-3	1	1	1	1	0	1	0	1	1	0	0	1	1	1	1	0	1	0	0	0	1	1	0	0	1	0	0	1	0	0	0	0	0	1	0	0	0	1	1	0	1	0	1	0	1	1	0	0
	P2-4	1	1	1	1	0	1	0	1	1	0	0	1	1	1	1	0	1	0	0	0	1	1	0	0	1	0	0	1	0	0	0	0	0	1	0	0	0	1	1	0	1	0	1	0	1	1	0	0
	P2-5	1	1	1	1	0	1	0	1	1	0	0	1	1	1	1	0	1	0	0	0	1	1	0	0	1	0	0	1	0	0	0	0	0	1	0	0	0	1	1	0	1	0	1	0	1	1	0	0
	P2-6	1	1	1	1	0	1	0	1	1	0	0	1	1	1	1	0	1	0	0	0	1	1	0	0	1	0	0	1	0	0	0	0	0	1	0	0	0	1	1	0	1	0	1	0	1	1	0	0
	P2-7	1	1	1	1	0	1	0	1	1	0	0	1	1	1	1	0	1	0	0	0	1	1	0	0	1	0	0	1	0	0	0	0	0	1	0	0	0	1	1	0	1	0	1	0	1	1	0	0
	P2-8	1	1	1	1	0	1	0	1	1	0	0	1	1	1	1	0	1	0	0	0	1	1	0	0	1	0	0	1	0	0	0	0	0	1	0	0	0	1	1	0	1	0	1	0	1	1	0	0
	P2-9	1	1	1	1	0	1	0	1	1	0	0	1	1	1	1	0	1	0	0	0	1	1	0	0	1	0	0	1	0	0	0	0	0	1	0	0	0	1	1	0	1	0	1	0	1	1	0	0
	P2-10	1	1	1	1	0	1	0	1	1	0	0	1	1	1	1	0	1	0	0	0	1	1	0	0	1	0	0	1	0	0	0	0	0	1	0	0	0	1	1	0	1	0	1	0	1	1	0	0
	P2-11	1	1	1	1	0	1	0	1	1	0	0	1	1	1	1	0	1	0	0	0	1	1	0	0	1	0	0	1	0	0	0	0	0	1	0	0	0	1	1	0	1	0	1	0	1	1	0	0
	P2-12	1	1	1	1	0	1	0	1	1	0	0	1	1	1	1	0	1	0	0	0	1	1	0	0	1	0	0	1	0	0	0	0	0	1	0	0	0	1	1	0	1	0	1	0	1	1	0	0
	P2-13	1	1	1	1	0	1	0	1	1	0	0	1	1	1	1	0	1	0	0	0	1	1	0	0	1	0	0	1	0	0	0	0	0	1	0	0	0	1	1	0	1	0	1	0	1	1	0	0
	P2-14	1	1	1	1	0	1	0	1	1	0	0	1	1	1	1	0	1	0	0	0	1	1	0	0	1	0	0	1	0	0	0	0	0	1	0	0	0	1	1	0	1	0	1	0	1	1	0	0
	P2-15	1	1	1	1	0	1	0	1	1	0	0	1	1	1	1	0	1	0	0	0	1	1	0	0	1	0	0	1	0	0	0	0	0	1	0	0	0	1	1	0	1	0	1	0	1	1	0	0
	P2-16	1	1	1	1	0	1	0	1	1	0	0	1	1	1	1	0	1	0	0	0	1	1	0	0	1	0	0	1	0	0	0	0	0	1	0	0	0	1	1	0	1	0	1	0	1	1	0	0
	P2-17	1	1	1	1	0	1	0	1	1	0	0	1	1	1	1	0	1	0	0	0	1	1	0	1	1	0	0	1	0	0	0	0	0	1	0	0	0	0	1	0	1	0	1	0	1	1	0	0
	P2-18	1	1	1	1	0	1	0	1	1	0	0	1	1	1	1	0	1	0	0	0	1	1	0	1	1	0	0	1	0	0	0	0	0	1	0	0	0	0	1	0	1	0	1	0	1	1	0	0
	P2-19	1	1	1	1	0	1	0	1	1	0	0	1	1	1	1	0	1	0	0	0	1	1	0	1	1	0	0	1	0	0	0	0	0	1	0	0	0	0	1	0	1	0	1	0	1	1	0	0
	P2-20	1	1	1	1	0	1	0	1	1	0	0	1	1	1	1	0	1	0	0	0	1	1	0	1	1	0	0	1	0	0	0	0	0	1	0	0	0	0	1	0	1	0	1	0	1	1	0	0
	P2-21	1	1	1	1	0	1	0	1	1	0	0	1	1	1	1	0	1	0	0	0	1	1	0	1	1	0	0	1	0	0	0	0	0	1	0	0	0	0	1	0	1	0	1	0	1	1	0	0
	P2-22	1	1	1	1	0	1	0	1	1	0	0	1	1	1	1	0	1	0	0	0	1	1	0	1	1	0	0	1	0	0	0	0	0	1	0	0	0	1	1	0	1	0	1	0	1	1	0	0
	P2-23	1	1	1	1	0	1	0	1	1	0	0	1	1	1	1	0	1	0	0	0	1	1	0	1	1	0	0	1	0	0	0	0	0	1	0	0	0	0	1	0	1	0	1	0	1	1	0	0
	P2-24	1	1	1	1	0	1	1	1	1	0	0	1	1	1	1	0	1	0	0	0	1	1	0	1	1	0	0	1	0	0	0	0	0	1	0	0	0	1	1	0	1	0	1	0	1	1	0	0
	P2-25	1	1	1	1	0	1	0	0	0	0	0	1	1	1	1	0	1	0	0	0	1	1	0	1	1	0	0	1	0	0	0	0	0	1	0	0	0	0	1	0	1	0	1	0	1	1	0	0
	P2-26	1	1	1	1	0	1	0	1	1	0	0	1	1	1	1	0	1	0	0	0	1	1	0	1	1	0	0	1	0	0	0	0	0	1	0	0	0	0	1	0	1	0	1	0	1	1	0	0
	P2-27	1	1	1	1	0	1	0	1	1	0	0	1	1	1	1	0	1	0	0	0	1	1	0	1	1	0	0	1	0	0	0	0	0	1	0	0	0	0	1	0	1	0	1	0	1	1	0	0
	P2-28	1	1	1	1	0	1	0	1	1	0	0	1	1	1	1	0	1	0	0	0	1	1	0	1	1	0	0	1	0	0	0	0	0	1	0	0	0	0	1	0	1	0	1	0	1	1	0	0
	P2-29	1	1	1	1	0	1	0	1	1	0	0	1	1	1	1	0	1	0	0	0	1	1	0	1	1	0	0	1	0	0	0	0	0	1	0	0	0	0	1	0	1	0	1	0	1	1	0	0
	P2-30	1	1	1	1	0	1	0	1	1	0	0	1	1	1	1	0	1	0	0	0	1	1	0	1	1	0	0	1	0	0	0	0	0	1	0	0	0	0	1	0	1	0	1	0	1	1	0	0
	P2-31	1	1	1	1	0	1	0	1	1	0	0	1	1	1	1	0	1	0	0	0	1	1	0	1	1	0	0	1	0	0	0	0	0	1	0	0	0	0	1	0	1	0	1	0	1	1	0	0
	P2-32	1	1	1	1	0	1	0	1	1	0	0	1	1	1	1	0	1	0	0	0	1	1	0	1	1	0	0	1	0	0	0	0	0	1	0	0	0	0	1	0	1	0	1	0	1	1	0	0
	P2-33	1	1	1	1	0	1	0	1	1	0	0	1	1	1	1	0	1	0	0	0	1	1	0	1	1	0	0	1	0	0	0	0	0	1	0	0	0	0	1	0	1	0	1	0	1	1	0	0
	P2-34	1	1	1	1	0	1	0	1	1	0	0	1	1	1	1	0	1	0	0	0	1	1	0	1	1	0	0	1	0	0	0	0	0	1	0	0	0	0	1	0	1	0	1	0	1	1	0	0
	P2-35	1	1	1	1	0	1	0	1	1	0	0	1	1	1	1	0	1	0	0	0	1	1	0	1	1	0	0	1	0	0	0	0	0	1	0	0	0	0	1	0	1	0	1	0	1	1	0	0
	P2-36	1	1	1	1	0	1	0	1	1	0	0	1	1	1	1	0	1	0	0	0	1	1	0	1	1	0	0	1	0	0	0	0	0	1	0	0	0	0	1	0	1	0	1	0	1	1	0	0
	P3-1	0	1	1	1	1	0	1	1	0	1	0	1	1	1	1	0	1	0	0	0	1	1	1	0	1	1	0	0	1	0	0	0	1	0	0	0	1	1	0	0	0	1	1	0	1	1	0	0
	P3-2	0	1	1	1	1	0	1	1	0	1	0	1	1	1	1	0	1	0	0	0	1	1	1	0	1	1	0	0	1	0	0	0	1	0	0	0	1	1	0	0	0	1	1	0	1	1	0	0
	P3-3	0	1	1	1	1	0	1	1	0	1	0	1	1	1	1	0	1	0	0	0	1	1	1	0	1	1	0	0	1	0	0	0	1	0	0	0	1	1	0	0	0	1	1	0	1	1	0	0
	P3-4	0	1	1	1	1	0	1	1	0	1	0	1	1	1	1	0	1	0	0	0	1	1	1	0	1	1	0	0	1	0	0	0	1	0	0	0	1	1	0	0	0	1	1	0	1	1	0	0
	P3-5	0	1	1	1	1	0	1	1	0	1	0	1	1	1	1	0	1	0	0	0	1	1	1	0	1	1	0	0	1	0	0	0	1	0	0	0	1	1	0	0	0	1	1	0	1	1	0	0
	P3-6	0	1	1	1	1	0	1	1	0	1	0	1	1	1	1	0	1	0	0	0	1	1	1	0	1	1	0	0	1	0	0	0	1	0	0	0	1	1	0	0	0	1	1	0	1	1	0	0
	P3-7	0	1	1	1	1	0	1	1	0	1	0	1	1	1	1	0	1	0	0	0	1	1	1	0	1	1	0	0	1	0	0	0	1	0	0	0	1	1	0	0	0	1	1	0	1	1	0	0
	P3-8	0	1	1	1	1	0	1	1	0	1	0	1	1	1	1	0	1	0	0	0	1	1	1	0	1	1	0	0	1	0	0	0	1	0	0	0	1	1	0	0	0	1	1	0	1	1	0	0
	P3-9	0	1	1	1	1	0	1	1	0	1	0	1	1	1	1	0	1	0	0	0	1	1	1	0	1	1	0	0	1	0	0	0	1	0	0	0	1	1	0	0	0	1	1	0	1	1	0	0
	P3-10	0	1	1	1	1	0	1	1	0	1	0	1	1	1	1	0	1	0	0	0	1	1	1	0	1	1	0	0	1	0	0	0	1	0	0	0	1	1	0	0	0	1	1	0	1	1	0	0
	P3-11	0	1	1	1	1	0	1	1	0	1	0	1	1	1	1	0	1	0	0	0	1	1	1	0	1	1	0	0	1	0	0	0	1	0	0	0	1	1	0	0	0	1	1	0	1	1	0	0
	P3-12	0	1	1	1	1	0	1	1	0	1	0	1	1	1	1	0	1	0	0	0	1	1	1	0	1	1	0	0	1	0	0	0	1	0	0	0	1	1	0	0	0	1	1	0	1	1	0	0
	P3-13	0	1	1	1	1	0	1	1	0	1	0	1	1	1	1	0	1	0	0	0	1	1	1	0	1	1	0	0	1	0	0	0	1	0	0	0	1	1	0	0	0	1	1	0	1	1	0	0
	P3-14	0	1	1	1	1	0	1	1	0	1	0	1	1	1	1	0	1	0	0	0	1	1	1	0	1	1	0	0	1	0	0	0	1	0	0	0	1	1	0	0	0	1	1	0	1	1	0	0
	P3-15	0	1	1	1	1	0	1	1	0	1	0	1	1	1	1	0	1	0	0	0	1	1	1	0	1	1	0	0	1	0	0	0	1	0	0	0	1	1	0	0	0	1	1	0	1	1	0	0
	P3-16	0	1	1	1	1	0	1	1	0	1	0	1	1	1	1	0	1	0	0	0	1	1	1	0	1	1	0	0	1	0	0	0	1	0	0	0	1	1	0	0	0	1	1	0	1	1	0	0
	P3-17	0	1	1	1	1	0	1	1	0	1	0	1	1	1	1	0	1	0	0	0	1	1	1	0	1	1	0	0	1	0	0	0	1	0	0	0	1	1	0	0	0	1	1	0	1	1	0	0
	P3-18	0	1	1	1	1	0	1	1	0	1	0	1	1	1	1	0	1	0	0	0	1	1	1	0	1	1	0	0	1	0	0	0	1	0	0	0	1	1	0	0	0	1	1	0	1	1	0	0
	P3-19	0	1	1	1	1	0	1	1	0	1	0	1	1	1	1	0	1	0	0	0	1	1	1	0	1	1	0	0	1	0	0	0	1	0	0	0	1	1	0	0	0	1	1	0	1	1	0	0
	P3-20	0	1	1	1	1	0	1	1	0	1	0	1	1	1	1	0	1	0	0	0	1	1	1	0	1	1	0	0	1	0	0	0	1	0	0	0	1	1	0	0	0	1	1	0	1	1	0	0
	P3-21	0	1	1	1	1	0	1	1	0	1	0	1	1	1	1	0	1	0	0	0	1	1	1	0	1	1	0	0	1	0	0	0	1	0	0	0	1	1	0	0	0	1	1	0	1	1	0	0
	P3-22	0	1	1	1	1	0	1	1	0	1	0	1	1	1	1	0	1	0	0	0	1	1	1	0	1	1	0	0	1	0	0	0	1	0	0	0	1	1	0	0	0	1	1	0	1	1	0	0
	P3-23	0	1	1	1	1	0	1	1	0	1	0	1	1	1	1	0	1	0	0	0	1	1	1	0	1	1	0	0	1	0	0	0	1	0	0	0	1	1	0	0	0	1	1	0	1	1	0	0
	P3-24	0	1	1	1	1	0	1	1	0	1	0	1	1	1	1	0	1	0	0	0	1	1	1	0	1	1	0	0	1	0	0	0	1	0	0	0	1	1	0	0	0	1	1	0	1	1	0	0
	P4-1	0	1	1	1	1	0	0	1	1	0	0	1	1	1	1	0	1	0	0	0	1	1	1	0	1	0	0	1	0	0	0	1	1	0	0	0	0	1	1	0	1	0	1	0	1	1	0	0
	P4-2	0	1	1	1	1	0	0	1	1	0	0	1	1	1	1	0	1	0	0	0	1	1	1	0	1	0	0	1	0	0	0	1	1	0	0	0	0	1	1	0	1	0	1	0	1	1	0	0
	P4-3	0	1	1	1	1	0	0	1	1	0	0	1	1	1	1	0	1	0	0	0	1	1	1	0	1	0	0	1	0	0	0	1	1	0	0	0	0	1	1	0	1	0	1	0	1	1	0	0
	P4-4	0	1	1	1	1	0	0	1	1	0	0	1	1	1	1	0	1	0	0	0	1	1	1	0	1	0	0	1	0	0	0	1	1	0	0	0	0	1	1	0	1	0	1	0	1	1	0	0
	P4-5	0	1	1	1	1	0	0	1	1	0	0	1	1	1	1	0	1	0	0	0	1	1	1	0	1	0	0	1	0	0	0	1	1	0	0	0	0	1	1	0	1	0	1	0	1	1	0	0
	P4-6	0	1	1	1	1	0	0	1	1	0	0	1	1	1	1	0	1	0	0	0	1	1	1	0	1	0	0	1	0	0	0	1	1	0	0	0	0	1	1	0	1	0	1	0	1	1	0	0
	P4-7	0	1	1	1	1	0	0	1	1	0	0	1	1	1	1	0	1	0	0	0	1	1	1	0	1	0	0	1	0	0	0	1	1	0	0	0	0	1	1	0	1	0	1	0	1	1	0	0
	P4-8	0	1	1	1	1	0	0	1	1	0	0	1	1	1	1	0	1	0	0	0	1	1	1	0	1	0	0	1	0	0	0	1	1	0	0	0	0	1	1	0	1	0	1	0	1	1	0	0
	P4-9	0	1	1	1	1	0	0	1	1	0	0	1	1	1	1	0	1	0	0	0	1	1	1	0	1	0	0	1	0	0	0	1	1	0	0	0	0	1	1	0	1	0	1	0	1	1	0	0
	P4-10	0	1	1	1	1	0	0	1	1	0	0	1	1	1	1	0	1	0	0	0	1	1	1	0	1	0	0	1	0	0	0	1	1	0	0	0	0	1	1	0	1	0	1	0	1	1	0	0
	P4-11	0	1	1	1	1	0	0	1	1	0	0	1	1	1	1	0	1	0	0	0	1	1	1	0	1	0	0	1	0	0	0	1	1	0	0	0	0	1	1	0	1	0	1	0	1	1	0	0
	P4-12	0	1	1	1	1	0	0	1	1	0	0	1	1	1	1	0	1	0	0	0	1	1	1	0	1	0	0	1	0	0	0	1	1	0	0	0	0	1	1	0	1	0	1	0	1	1	0	0
	P4-13	0	1	1	1	1	0	0	1	1	0	0	1	1	1	1	0	1	0	0	0	1	1	1	0	1	0	0	1	0	0	0	1	1	0	0	0	0	1	1	0	1	0	1	0	1	1	0	0
	P4-14	0	1	1	1	1	0	0	1	1	0	0	1	1	1	1	0	1	0	0	0	1	1	1	0	1	0	0	1	0	0	0	1	1	0	0	0	0	1	1	0	1	0	1	0	1	1	0	0
	P4-15	0	1	1	1	1	0	0	1	1	0	0	1	1	1	1	0	1	0	0	0	1	1	1	0	1	0	0	1	0	0	0	1	1	0	0	0	0	1	1	0	1	0	1	0	1	1	0	0
	P4-16	0	1	1	1	1	0	0	1	1	0	0	1	1	1	1	0	1	0	0	0	1	1	1	0	1	0	0	1	0	0	0	1	1	0	0	0	0	1	1	0	1	0	1	0	1	1	0	0
	P4-17	0	1	1	1	1	0	0	1	1	0	0	1	1	1	1	0	1	0	0	0	1	1	1	0	1	0	0	1	0	0	0	1	1	0	0	0	0	1	1	0	1	0	1	0	1	1	0	0
	P4-18	0	1	1	1	1	0	0	1	1	0	0	1	1	1	1	0	1	0	0	0	1	1	1	0	1	0	0	1	0	0	0	1	1	0	0	0	0	0	1	0	1	0	0	0	1	1	0	0
	P4-19	0	1	1	1	1	0	0	1	1	0	0	1	1	1	1	0	1	0	0	0	1	1	1	0	1	0	0	1	0	0	0	1	1	0	0	0	0	1	1	0	1	0	1	0	1	1	0	0
	P4-20	0	1	1	1	1	0	0	1	1	0	0	1	1	1	1	0	1	0	0	0	1	1	1	0	1	0	0	1	0	0	0	1	1	0	0	0	0	1	1	0	1	0	1	0	1	1	0	0
	P4-21	0	1	1	1	1	0	0	1	1	0	0	1	1	1	1	0	1	0	0	0	1	1	1	0	1	0	0	1	0	0	0	1	1	0	0	0	0	0	1	0	1	0	1	0	1	1	0	0
	P4-22	0	1	1	1	1	0	0	1	1	0	0	1	1	1	1	0	1	0	0	0	1	1	1	0	1	0	0	1	0	0	0	1	1	0	0	0	0	0	1	0	1	0	1	0	1	1	0	0
	P4-23	0	1	1	1	1	0	0	1	1	0	0	1	1	1	1	0	1	0	0	0	1	1	1	0	1	0	0	1	0	0	0	1	1	0	0	0	0	1	1	0	1	0	1	0	1	1	0	0
	P4-24	0	1	1	1	1	0	0	1	1	0	0	1	1	1	1	0	1	0	0	0	1	1	1	0	1	0	0	1	0	0	0	1	1	0	0	0	0	1	1	0	1	0	1	0	1	1	0	0
	P4-25	0	1	1	1	1	0	0	1	1	0	0	1	1	1	1	0	1	0	0	0	1	1	1	0	1	0	0	1	0	0	0	1	1	0	0	0	0	1	1	0	1	0	1	0	1	1	0	0
	P4-26	0	1	1	1	1	0	0	1	1	0	0	1	1	1	1	0	1	0	0	0	1	1	1	0	1	0	0	1	0	0	0	1	1	0	0	0	0	1	1	0	1	0	1	0	1	1	0	0
	P4-27	0	1	1	1	1	0	0	1	1	0	0	1	1	1	1	0	1	0	0	0	1	1	1	0	1	0	0	1	0	0	0	1	1	0	0	0	0	0	1	0	1	0	1	0	1	1	0	0
	P4-28	0	1	1	1	1	0	0	1	1	0	0	1	1	1	1	0	1	0	0	0	1	1	1	0	1	0	0	1	0	0	0	1	1	0	0	0	0	0	1	0	1	0	1	0	1	1	0	0
	P4-29	0	1	1	1	1	0	0	1	1	0	0	1	1	1	1	0	1	0	0	0	1	1	1	0	1	0	0	1	0	0	0	1	1	0	0	0	0	1	1	0	1	0	1	0	1	1	0	0
	P4-30	0	1	1	1	1	0	0	1	1	0	0	1	1	1	1	0	1	0	0	0	1	1	1	0	1	0	0	1	0	0	0	1	1	0	0	0	0	1	1	0	1	0	1	0	1	1	0	0
	P4-31	0	1	1	1	1	0	0	1	1	0	0	1	1	1	1	0	1	0	0	0	1	1	1	0	1	0	0	1	0	0	0	1	1	0	0	0	0	1	1	0	1	0	1	0	1	1	0	0
	P4-32	0	1	1	1	1	0	0	1	1	0	0	1	1	1	1	0	1	0	0	0	1	1	1	0	1	0	0	1	0	0	0	1	1	0	0	0	0	1	1	0	1	0	1	0	1	1	0	0
	P4-33	0	1	1	1	1	0	0	1	1	0	0	1	1	1	1	0	1	0	0	0	1	1	1	0	1	0	0	1	0	0	0	1	1	0	0	0	0	0	1	0	1	0	1	0	1	1	0	0
	P4-34	0	1	1	1	1	0	0	1	1	0	0	1	1	1	1	0	1	0	0	0	1	1	1	0	1	0	0	1	0	0	0	1	1	0	0	0	0	0	1	0	1	0	1	0	1	1	0	0
	P4-35	0	1	1	1	1	0	0	1	1	0	0	1	1	1	1	0	1	0	0	0	1	1	1	0	1	0	0	1	0	0	0	1	1	0	0	0	0	0	1	0	1	0	1	0	1	1	0	0
	P4-36	0	1	1	1	1	0	0	1	1	0	0	1	1	1	1	0	1	0	0	0	1	1	1	0	1	0	0	1	0	0	0	1	1	0	0	0	0	0	1	0	1	0	1	0	1	1	0	0
	P4-37	0	1	1	1	1	0	0	1	1	0	0	1	1	1	1	0	1	0	0	0	1	1	1	0	1	0	0	1	0	0	0	1	1	0	0	0	0	1	1	0	1	0	1	0	1	1	0	0
	P4-38	0	1	1	1	1	0	0	1	1	0	0	1	1	1	1	0	1	0	0	0	1	1	1	0	1	0	0	1	0	0	0	1	1	0	0	0	0	0	1	0	1	0	1	0	1	1	0	0
	P4-39	0	1	1	1	1	0	0	1	1	0	0	1	1	1	1	0	1	0	0	0	1	1	1	0	1	0	0	1	0	0	0	1	1	0	0	0	0	1	1	0	1	0	1	0	1	1	0	0
	P4-40	0	1	1	1	1	0	0	1	1	0	0	1	1	1	1	0	1	0	0	0	1	1	1	0	1	0	0	1	0	0	0	1	1	0	0	0	0	1	1	0	1	0	1	0	1	1	0	0
	P4-41	0	1	1	1	1	0	0	1	1	0	0	1	1	1	1	0	1	0	0	0	1	1	1	0	1	0	0	1	0	0	0	1	1	0	0	0	0	1	1	0	1	0	1	0	1	1	0	0
	P4-42	0	1	1	1	1	0	0	1	1	0	0	1	1	1	1	0	1	0	0	0	1	1	1	0	1	0	0	1	0	0	0	1	1	0	0	0	0	1	1	0	1	0	1	0	1	1	0	0
	P4-43	0	1	1	1	1	0	0	1	1	0	0	1	1	1	1	0	1	0	0	0	1	1	1	0	1	0	0	1	0	0	0	1	1	0	0	0	0	1	1	0	1	0	1	0	1	1	0	0
[truncated: 173 more columns]

## Sheet: Zingiber nudicarpum
	807-1500	1400	1300	1200	1100	950	900	850	750	690	650	600	590	550	500	808-2000	1700	1600	1550	1400	1000	950	900	750	610	590	550	500	480	450	410	400	380	360	320	310	280	220	150	810-1600	1550	1500	1200	1100	1000	970	820	780	700
HNCJ-1	0	1	0	0	1	0	0	0	1	0	1	0	1	1	0	0	0	0	0	0	0	1	1	0	1	1	1	0	0	0	0	1	0	0	1	0	0	0	0	1	0	0	0	0	0	0	1	1	0
HNCJ-2	0	1	0	0	1	0	0	0	0	0	1	0	1	1	0	0	0	0	0	0	0	1	1	0	1	1	1	0	0	0	1	0	0	0	1	0	0	0	0	1	0	0	0	0	1	0	1	1	0
HNCJ-3	0	1	0	0	1	0	0	0	1	0	1	0	1	1	0	0	0	0	0	0	0	1	1	0	1	1	1	0	1	0	0	1	0	0	1	0	0	0	0	1	0	0	0	0	1	0	1	1	0
HNCJ-4	0	1	0	0	1	0	0	0	1	0	1	0	1	1	1	0	0	0	0	0	0	1	1	0	1	1	1	0	0	0	0	1	0	0	1	0	0	0	0	1	0	0	1	0	1	0	1	1	0
HNCJ-5	0	1	1	0	1	0	0	0	1	0	1	0	1	1	0	0	0	0	0	0	0	1	1	0	1	1	1	0	0	0	0	1	0	0	1	0	0	0	0	1	0	0	0	0	0	0	1	1	0
HNCJ-6	0	1	0	0	1	0	0	0	1	0	1	0	1	1	0	1	1	0	0	0	0	1	1	0	1	1	1	0	0	0	0	1	0	0	1	0	0	0	0	1	0	0	0	0	0	0	1	1	0
HNCJ-7	0	1	0	0	1	0	0	0	1	0	1	0	1	1	0	0	0	0	0	0	0	1	1	0	1	1	1	0	0	1	0	1	0	0	1	0	0	0	0	1	0	0	0	0	1	0	1	1	0
HNCJ-8	0	1	0	0	1	0	0	0	1	0	1	0	1	1	0	0	0	0	0	0	0	1	1	0	1	1	1	0	0	1	0	1	0	0	1	0	0	0	0	1	0	0	0	0	0	0	1	1	0
HNCJ-9	0	1	0	0	1	0	0	0	1	0	1	0	1	1	0	0	0	0	0	0	0	1	1	0	1	1	1	0	0	1	0	1	0	0	1	0	0	0	0	1	0	0	0	0	0	0	1	1	0
HNCJ-10	0	1	0	0	1	0	0	0	1	0	1	0	1	1	0	0	0	0	0	0	0	1	1	0	1	1	1	0	0	0	0	1	0	0	1	0	0	0	0	1	0	0	0	0	0	0	1	1	0
HNCJ-11	0	1	0	0	1	0	0	0	1	0	1	0	1	1	0	0	0	0	0	0	0	1	1	0	1	1	1	0	0	0	0	1	0	0	1	0	0	0	0	1	0	0	0	0	0	0	1	1	0
HNCJ-12	0	1	0	0	1	0	0	0	0	0	1	0	1	1	0	0	0	0	0	0	0	1	1	0	1	1	1	0	0	1	0	1	0	0	1	0	0	0	0	1	0	0	0	0	0	0	1	1	0
HNCJ-13	0	1	0	0	1	0	0	0	1	0	1	0	1	1	1	0	0	0	0	0	0	1	1	0	1	1	1	0	0	0	0	1	0	0	1	0	0	0	0	1	0	0	0	0	1	0	1	1	0
HNCJ-14	0	1	0	0	1	0	0	0	1	0	1	0	1	1	0	0	0	0	0	0	0	1	1	0	1	1	0	0	0	0	1	1	0	0	1	0	0	0	0	1	0	0	0	0	1	0	1	1	0
HNCJ-15	0	1	0	0	1	0	0	0	1	0	1	0	1	1	0	1	1	0	0	0	0	1	1	0	1	1	1	0	0	0	0	1	0	0	1	0	0	0	0	1	0	0	0	0	1	0	1	1	0
HNCJ-16	0	1	0	0	1	0	0	0	1	0	1	0	1	1	0	0	0	0	0	0	0	1	1	0	1	1	1	0	0	0	0	1	0	0	1	0	0	0	0	1	0	0	0	0	0	0	1	1	0
HNCJ-17	0	1	0	0	1	0	0	0	1	0	1	0	1	1	1	0	0	0	0	0	0	1	1	0	1	1	0	0	0	1	1	1	0	0	1	0	0	0	0	1	0	0	0	0	0	0	1	1	0
HNCJ-18	0	1	0	0	1	0	0	0	1	0	1	0	1	1	0	0	0	0	0	0	0	1	1	0	1	1	1	1	0	1	0	0	0	0	0	0	0	0	0	1	0	0	0	0	0	0	1	1	0
HNCJ-19	0	0	0	0	1	0	0	0	1	0	1	0	1	1	0	0	0	0	0	0	0	1	1	0	1	1	1	0	0	1	0	0	0	1	0	0	0	0	0	1	0	0	0	1	0	0	1	1	0
HNCJ-20	0	0	0	0	1	0	0	0	1	0	1	0	1	1	0	0	0	0	0	0	0	1	1	0	1	1	1	0	0	1	0	0	0	1	0	0	0	0	0	1	0	0	0	0	0	0	1	1	0
HNCJ-21	0	0	0	0	1	0	0	0	1	0	1	0	1	1	0	0	0	0	0	0	0	1	1	0	1	1	1	0	0	0	0	0	0	1	0	0	0	0	0	1	0	0	1	0	0	0	1	1	0
HNCJ-22	0	1	0	0	1	0	0	0	1	0	1	0	1	1	0	1	1	0	0	0	0	1	1	0	1	1	1	1	0	1	0	0	0	0	1	0	0	0	0	1	0	0	0	0	0	0	1	1	0
HNCJ-23	0	1	0	0	1	0	0	0	1	0	1	0	1	1	0	0	0	0	0	0	0	1	1	0	1	1	1	0	0	1	0	1	0	0	1	0	0	0	0	1	0	0	0	0	0	0	1	1	0
HNCJ-24	0	1	0	0	1	0	0	0	0	0	1	0	1	1	0	0	0	0	0	0	0	1	1	0	1	1	1	0	0	1	0	0	0	0	1	0	0	0	0	1	0	0	0	0	0	0	1	1	0
HNCJ-25	0	1	0	0	1	0	0	0	1	0	1	0	1	1	0	0	0	0	0	0	0	1	1	0	1	1	1	0	0	0	0	0	0	0	1	0	0	0	0	1	0	0	1	0	1	0	1	1	0
HNCJ-26	0	1	0	0	1	0	0	0	0	0	1	0	1	1	0	0	0	0	0	0	0	1	1	0	1	1	1	0	0	0	0	0	0	0	1	0	0	0	0	1	0	0	0	1	0	0	1	1	0
HNCJ-27	0	1	0	0	1	0	0	0	0	0	1	0	1	1	0	1	1	0	0	0	0	1	1	0	1	1	1	0	0	0	0	0	0	0	1	0	0	0	0	1	0	0	1	0	0	0	1	1	0
HNCJ-28	0	1	0	0	1	0	0	0	1	0	1	0	1	1	0	0	0	0	0	0	0	1	1	0	1	1	1	0	0	0	1	0	0	0	1	0	0	0	0	1	0	0	0	0	0	0	1	1	0
HNCJ-29	0	0	0	0	1	0	0	0	1	0	1	0	1	1	0	0	0	0	0	0	0	1	1	0	1	1	1	0	1	0	0	1	0	0	1	0	1	0	0	1	0	0	0	0	0	0	1	1	0
HNCJ-30	0	1	0	0	1	0	0	0	1	0	1	0	1	1	0	0	0	0	0	0	0	1	1	0	1	1	1	0	0	0	0	0	0	0	1	0	1	0	0	1	0	0	0	1	0	0	1	1	0
HNCJ-31	0	1	0	0	1	0	0	0	1	0	1	0	1	1	0	0	0	0	0	0	0	1	1	0	1	1	1	0	0	0	0	0	0	0	0	0	0	0	0	1	0	0	0	1	0	0	1	1	0
HNCJ-32	0	1	0	0	1	0	0	0	0	0	1	0	1	1	0	0	0	0	0	0	0	1	1	0	1	1	1	0	0	0	0	0	0	0	1	0	0	0	0	1	0	0	0	0	0	0	1	1	0
HNCJ-33	0	0	0	0	1	0	0	1	1	1	1	0	1	1	0	0	0	0	0	0	0	1	1	0	1	1	1	0	0	0	0	0	0	0	1	0	0	0	0	1	0	0	0	0	1	0	1	1	0
HNCJ-34	0	0	0	0	1	0	0	1	1	1	1	0	1	1	0	0	0	0	0	0	0	1	1	0	1	1	1	0	0	0	0	0	0	0	1	0	0	0	0	1	0	0	0	0	1	0	1	1	0
HNCJ-35	0	1	1	1	1	1	0	0	1	1	1	0	1	0	0	0	0	0	0	0	0	1	1	0	1	1	1	0	1	0	0	0	0	0	1	0	0	0	0	1	0	0	0	0	1	0	1	1	0
HNCJ-36	0	1	0	0	1	0	0	1	1	1	1	0	1	0	1	0	0	0	0	0	0	1	1	0	1	1	0	0	0	0	0	0	0	0	1	0	0	0	0	1	0	0	1	0	1	0	1	1	0
HNCJ-37	0	1	1	1	1	0	0	0	1	1	1	0	1	0	0	0	0	0	0	0	0	1	1	0	1	1	1	0	0	0	0	0	0	0	1	0	0	0	0	1	0	0	0	0	1	0	1	1	0
HNCJ-38	0	1	1	1	1	1	0	1	1	1	1	0	1	0	1	0	0	0	0	0	0	1	1	0	1	1	0	0	0	0	0	0	0	0	1	0	0	0	0	1	0	0	1	0	1	0	1	1	0
HNCJ-39	0	1	1	1	1	0	1	0	1	1	1	0	1	0	0	0	0	0	0	0	0	1	1	0	1	1	1	0	0	0	0	0	0	0	1	0	0	0	0	1	0	1	0	0	0	0	1	1	0
HNCJ-40	0	1	0	0	1	0	0	0	1	1	1	0	1	0	0	0	0	0	0	0	0	1	1	0	1	1	1	0	1	0	1	0	0	0	1	0	0	0	0	1	0	0	0	0	0	0	1	1	0
HNCJ-41	0	1	0	0	1	0	1	0	1	1	1	0	1	0	0	0	0	0	0	0	0	1	1	0	1	1	1	0	0	0	0	0	0	0	1	0	0	0	0	1	0	0	0	0	0	0	1	1	0
HNCJ-42	0	0	0	0	1	0	0	1	1	1	1	0	1	0	1	0	0	0	0	0	0	1	1	0	1	1	1	0	0	0	0	0	0	0	1	0	0	0	0	1	0	0	1	0	1	0	1	1	0
HNCJ-43	0	0	0	0	1	0	0	1	1	0	1	0	1	0	1	0	0	0	0	0	0	1	1	0	1	1	1	0	0	0	0	0	0	0	1	0	0	0	0	1	0	0	0	0	1	0	1	1	0
HNCJ-44	0	1	0	0	1	0	0	0	1	0	1	0	1	0	0	1	1	0	0	0	0	1	1	0	1	1	0	0	0	0	0	0	0	0	1	0	0	0	0	1	0	0	0	0	1	0	1	1	0
HNCJ-45	0	1	0	0	1	0	0	0	1	0	1	0	1	0	1	0	0	0	0	0	0	1	1	0	1	1	1	0	0	0	1	0	1	0	1	0	0	0	0	1	0	0	0	0	0	0	1	1	0
HNCJ-46	0	1	1	1	1	1	0	0	1	0	1	0	1	0	0	1	1	0	0	0	0	1	1	0	1	1	1	0	0	0	1	0	1	0	1	0	0	0	0	1	0	0	0	0	0	0	1	1	0
HNCJ-47	0	1	1	1	1	1	1	0	1	0	1	0	1	0	1	0	0	0	0	0	0	1	1	0	1	1	0	1	0	0	0	0	1	0	1	0	1	0	0	1	0	0	0	0	0	0	1	0	0
HNCJ-48	0	1	1	1	1	1	1	0	1	0	1	0	1	0	1	0	0	0	0	0	0	1	1	0	1	1	0	0	0	0	1	0	1	0	1	0	1	0	0	1	0	0	0	0	0	0	0	1	0
HNCJ-49	0	1	1	1	1	1	1	0	1	0	1	0	1	0	1	0	0	0	0	0	0	1	1	0	1	1	0	0	0	0	1	0	1	0	1	0	0	0	0	1	0	0	0	0	0	0	1	1	0
HNCJ-50	0	1	0	0	1	0	0	0	1	0	1	0	1	0	0	0	0	0	0	0	0	1	1	0	1	1	0	0	0	0	1	0	1	0	1	0	0	0	0	1	0	0	0	0	1	0	1	1	0
HNCJ-51	0	1	0	0	1	0	0	0	1	0	1	0	1	0	0	0	0	0	0	0	0	1	1	0	1	1	0	0	0	0	0	0	0	0	1	0	0	0	0	1	0	0	0	0	1	0	1	1	0
HNCJ-52	0	1	0	0	1	0	0	0	1	0	1	0	1	0	0	1	1	0	0	0	0	1	1	0	1	1	0	1	0	0	0	0	0	0	0	0	0	0	0	1	0	0	0	0	1	0	1	0	0
HNCJ-53	0	1	1	1	1	1	1	0	1	0	1	0	1	0	0	1	1	0	0	0	0	1	1	0	1	1	0	0	0	0	0	0	0	0	0	0	0	0	0	1	0	0	0	0	0	1	1	1	0
HNCJ-54	0	1	1	1	1	0	0	0	1	0	1	0	1	0	0	1	1	0	0	0	0	1	1	0	1	1	0	0	0	0	0	0	0	0	0	0	0	0	0	1	0	0	0	0	0	0	1	1	0
HNCJ-55	0	1	1	1	1	1	1	0	1	0	1	0	1	0	0	1	1	0	0	0	0	1	1	0	1	1	0	0	0	0	0	0	0	0	0	0	0	0	0	1	0	0	0	0	0	0	1	1	0
HNCJ-56	0	0	0	0	0	0	0	0	0	0	0	0	1	1	0	1	1	0	0	0	0	1	1	0	1	1	0	0	0	0	0	0	0	0	0	0	0	0	0	1	0	0	0	0	0	1	1	1	0
HNCJ-57	0	1	0	0	1	1	1	0	1	0	1	0	1	0	0	1	1	0	0	0	0	1	1	0	1	1	0	0	0	0	0	0	0	0	0	0	0	1	0	1	0	0	0	0	0	0	1	1	0
HNCJ-58	0	1	0	0	1	0	0	0	1	0	1	0	1	0	0	1	1	0	0	0	0	1	1	0	1	1	0	0	0	0	0	0	0	0	0	0	0	1	0	1	0	0	0	0	0	1	1	1	0
HNCJ-59	0	1	0	0	1	1	1	0	1	0	1	0	1	0	0	1	1	0	0	0	0	1	1	0	1	1	0	0	0	0	0	0	0	0	0	0	0	1	0	1	0	0	0	0	0	0	1	1	0
HNCJ-60	0	1	0	0	1	0	0	0	1	0	1	0	1	1	0	0	0	0	0	0	0	1	1	0	1	1	0	0	0	0	0	0	0	0	0	0	0	0	0	1	0	0	0	0	1	0	1	1	0
HNCJ-61	0	1	0	0	1	0	0	0	1	0	1	0	1	0	0	1	1	0	0	0	0	1	1	0	1	1	0	0	0	0	0	0	0	0	0	0	0	0	0	1	0	0	0	0	1	0	1	1	0
HNCJ-62	0	1	0	0	1	0	0	0	1	0	1	0	1	0	0	1	1	0	0	0	0	1	1	0	1	1	0	0	0	0	0	0	0	0	0	0	0	1	0	1	0	0	1	0	1	0	1	1	0
HNCJ-63	0	1	0	0	1	0	0	0	1	0	1	0	1	0	0	1	1	0	0	1	0	1	1	0	1	1	0	0	0	0	0	0	0	0	0	0	0	1	0	1	0	0	1	1	0	0	1	1	0
HNCJ-64	0	1	0	0	1	0	0	0	1	0	1	0	1	1	0	1	1	0	0	0	0	1	1	0	1	1	0	0	0	0	0	0	0	0	0	0	0	1	0	1	0	0	0	0	1	0	1	1	0
HNCJ-65	0	1	0	0	1	0	0	0	1	0	1	0	1	1	0	0	0	0	0	0	0	1	1	0	1	1	0	0	0	0	0	0	0	0	0	0	0	0	0	1	0	0	0	0	0	0	1	0	0
HNCJ-66	0	1	0	0	1	0	0	0	1	0	1	0	1	0	0	1	1	0	0	0	0	1	1	0	1	1	0	0	0	0	0	0	0	0	0	0	0	0	0	1	0	0	0	0	0	0	1	0	0
HNCJ-67	0	1	0	0	1	0	0	0	1	0	1	0	1	0	0	1	1	0	0	0	0	1	1	0	1	1	0	0	0	0	0	0	0	0	0	0	0	0	0	1	0	0	0	0	0	0	1	1	0
HNCJ-68	0	0	0	0	1	0	0	0	1	0	1	0	1	0	0	1	1	0	0	0	0	1	1	0	1	1	0	0	0	0	0	0	0	0	0	0	0	0	0	0	0	0	0	0	1	0	1	1	0
HNCJ-69	0	1	0	0	1	0	0	0	1	0	1	0	1	1	0	0	0	0	0	0	0	1	1	0	1	1	0	0	0	0	0	0	0	0	0	0	0	0	0	1	0	0	0	0	0	0	1	1	0
HNCJ-70	0	1	0	0	1	0	0	0	0	0	1	0	1	1	1	0	0	0	0	0	0	1	1	0	1	1	0	0	0	0	0	1	0	0	0	1	1	0	0	1	0	0	0	0	1	0	1	1	0
HNCJ-71	0	0	0	0	1	0	0	0	1	0	1	0	1	1	1	0	0	0	0	0	0	1	1	0	1	1	0	0	0	0	0	0	0	0	0	1	0	0	0	1	0	0	0	0	0	0	1	1	0
HNCJ-72	0	1	0	0	1	0	0	0	1	0	1	0	1	1	1	1	1	0	0	0	0	1	1	0	1	1	0	0	0	0	0	1	0	0	0	1	0	0	0	1	0	0	0	0	0	0	1	1	0
HNCJ-73	0	1	0	0	1	0	0	0	1	0	1	0	1	1	1	1	1	0	0	0	0	1	1	0	1	1	0	0	0	0	0	0	0	0	0	1	0	0	0	1	0	0	0	0	0	0	1	1	0
HNCJ-74	0	1	0	0	1	0	0	0	1	0	1	0	1	1	1	0	0	0	0	0	0	1	1	0	1	1	0	0	0	0	0	0	0	0	0	1	0	0	0	1	0	0	0	0	0	0	1	1	0
HNcj-1	0	0	0	0	1	0	0	0	0	0	1	0	0	1	0	1	1	0	1	0	0	0	1	0	1	0	1	0	0	0	0	0	0	0	0	1	0	0	0	1	0	0	0	0	0	0	0	1	0
HNcj-2	0	0	0	0	1	0	0	0	0	0	1	0	0	1	1	1	1	0	0	0	0	0	1	0	1	0	1	0	0	1	0	0	0	0	0	1	0	0	0	1	0	0	0	0	0	0	0	1	0
HNcj-3	0	0	0	0	1	0	0	0	0	0	0	0	0	1	1	1	1	0	1	0	0	0	1	0	1	0	1	0	0	0	0	0	0	0	0	1	0	0	0	1	0	0	1	0	1	0	0	1	0
HNcj-4	0	0	0	0	0	0	0	0	0	0	0	0	0	1	1	0	0	0	0	0	0	0	1	0	1	0	1	0	0	1	0	0	1	0	0	1	0	1	0	1	0	0	0	0	1	0	0	1	0
HNcj-5	0	0	0	0	1	0	0	0	0	0	0	0	0	1	1	0	0	0	0	0	0	0	1	0	1	0	1	0	0	1	0	0	0	0	0	1	0	0	0	1	0	0	0	0	0	0	0	1	0
HNcj-6	0	0	0	0	0	0	0	0	0	0	0	0	0	1	1	0	0	0	0	0	0	0	1	0	1	0	1	0	0	0	0	0	0	0	0	1	0	0	0	1	0	0	0	0	0	0	0	1	0
HNcj-7	0	0	0	0	1	0	0	0	0	0	0	0	0	1	1	1	1	0	0	0	0	0	1	0	1	0	1	0	0	0	0	0	0	0	0	1	0	0	0	1	0	0	0	0	1	0	0	1	0
HNcj-8	0	0	0	0	1	0	0	0	0	1	0	0	0	1	1	1	1	0	0	0	0	0	1	0	1	0	1	0	0	0	0	0	0	0	0	1	0	0	0	1	0	0	0	0	0	0	0	1	0
HNcj-9	1	0	0	0	1	0	0	0	0	1	0	1	1	0	0	1	1	0	0	0	0	0	1	0	1	0	1	1	0	0	0	0	0	0	0	1	0	0	0	1	0	0	0	0	0	0	0	1	0
HNcj-10	1	0	0	0	1	0	0	0	0	0	0	1	1	0	0	1	1	0	0	0	0	0	1	0	1	0	1	0	0	1	0	0	1	0	0	1	0	0	0	1	0	0	1	0	0	0	0	1	0
HNcj-11	1	0	0	0	1	0	0	0	0	0	0	1	1	0	0	1	1	0	1	0	0	0	1	0	1	0	1	0	0	1	0	0	1	0	0	1	0	0	0	1	0	0	1	0	0	0	0	1	0
HNcj-12	1	0	0	0	1	0	0	0	0	0	0	1	1	0	0	1	1	0	1	0	0	0	1	0	1	0	1	0	0	0	0	0	1	0	0	1	0	0	0	1	0	0	0	0	0	0	0	1	0
HNcj-13	1	0	0	0	1	0	0	0	0	0	0	1	1	0	0	1	1	0	0	0	0	0	1	0	1	0	1	0	0	1	0	0	0	0	0	1	0	1	0	1	0	0	0	0	0	0	0	1	0
HNcj-14	1	0	0	0	1	0	0	0	0	0	0	1	1	0	0	1	1	0	0	0	0	0	1	0	1	0	1	0	0	1	0	0	1	0	0	1	0	0	0	1	0	0	0	0	1	0	0	1	0
HNcj-15	1	0	0	0	1	0	0	0	0	0	0	1	1	0	0	1	1	0	0	0	0	0	1	0	1	0	1	0	0	1	0	0	0	0	0	1	0	0	0	1	0	0	0	0	0	0	0	1	0
HNcj-16	1	0	0	0	1	0	0	0	1	0	1	1	1	0	0	1	1	0	0	0	0	0	1	0	1	0	1	0	0	0	0	0	0	0	0	1	0	0	0	1	0	0	0	0	0	0	0	1	0
HNcj-17	1	0	0	0	1	0	0	0	0	0	1	1	1	0	0	0	0	0	0	0	0	0	1	0	1	0	1	0	0	0	0	0	1	0	0	1	0	0	0	1	0	0	0	0	0	0	0	1	0
HNcj-18	0	1	1	1	1	0	0	1	0	1	0	1	1	0	1	1	1	0	0	0	0	0	1	0	1	0	1	0	0	0	0	0	0	0	0	1	0	0	0	1	0	0	1	1	0	0	0	1	1
HNcj-19	0	1	1	1	1	0	0	1	0	1	0	1	1	0	1	1	1	0	0	0	0	0	1	0	1	0	1	0	0	1	0	0	1	0	0	1	0	0	0	1	0	0	0	0	0	0	0	1	1
HNcj-20	0	1	1	1	1	0	0	1	0	1	0	1	1	0	1	0	0	0	0	0	0	0	1	0	1	0	1	0	0	0	0	0	0	0	0	1	0	0	0	1	0	0	1	1	0	0	0	1	1
HNcj-21	0	1	1	1	1	1	0	1	0	1	1	1	1	0	1	0	0	0	0	0	0	0	1	0	1	0	1	0	0	0	0	0	0	0	0	1	0	0	0	1	0	0	0	0	0	1	0	1	1
HNcj-22	0	1	1	1	1	0	0	1	0	1	0	1	1	0	1	0	0	0	0	0	0	0	1	0	1	0	1	0	0	0	0	0	0	0	0	1	0	0	0	1	1	0	0	0	0	0	0	1	1
HNcj-23	0	1	1	1	1	0	0	1	0	1	0	1	1	0	1	0	0	0	0	0	0	0	1	0	1	0	1	0	0	0	0	0	1	0	0	1	0	0	0	1	1	0	1	1	0	0	0	1	1
HNcj-24	0	1	1	1	1	0	0	1	0	1	0	1	1	0	1	0	0	0	0	0	0	0	1	0	1	0	1	0	0	0	0	0	0	0	0	1	0	0	0	1	0	0	0	0	0	0	0	1	1
HNcj-25	0	1	0	0	1	0	0	0	0	1	0	1	1	0	1	0	0	0	0	0	0	0	1	0	1	0	1	0	0	1	0	0	1	0	0	1	0	0	1	1	0	0	0	1	0	0	0	1	1
HNcj-26	0	1	0	0	1	0	0	0	0	1	0	1	1	0	1	0	0	0	0	0	0	0	1	0	1	0	1	0	0	0	0	0	0	0	0	1	0	0	0	1	0	0	1	0	0	1	0	1	0
HNcj-27	0	1	1	1	1	0	0	0	0	1	0	1	1	0	1	0	0	0	0	0	0	0	1	0	1	0	1	0	0	0	0	0	0	0	0	1	0	0	0	1	0	0	0	0	0	1	0	1	1
HNcj-28	0	1	1	1	1	0	0	0	0	1	0	1	1	0	0	0	0	0	0	0	0	0	1	0	1	0	1	0	0	0	0	0	0	0	1	0	0	0	0	1	0	0	1	0	0	0	0	1	1
HNcj-29	0	1	0	0	1	0	0	0	0	1	0	1	1	0	1	0	0	0	0	0	0	0	1	0	1	0	1	0	0	1	0	0	0	0	0	1	0	0	0	1	0	0	1	0	0	0	0	1	1
HNcj-30	0	1	1	1	1	0	0	0	0	1	0	1	1	0	1	0	0	0	0	0	0	0	1	0	1	0	1	0	0	0	0	0	0	0	1	0	0	0	1	1	0	0	1	0	0	0	0	1	1
HNcj-31	0	1	0	0	1	0	0	0	0	1	0	1	1	0	1	0	0	0	0	0	0	0	1	0	1	0	0	0	0	0	0	0	0	0	0	1	0	0	0	1	0	0	0	0	0	0	0	1	1
HNBT-1	1	0	0	0	1	0	0	0	1	0	1	1	0	0	0	0	0	0	1	1	0	1	1	1	0	0	1	0	0	0	1	0	0	0	0	0	0	0	0	1	0	0	0	1	0	0	1	1	0
HNBT-2	1	0	0	0	1	0	0	0	1	0	1	1	0	0	0	0	1	1	0	1	0	1	1	0	1	0	1	0	0	0	0	0	0	0	0	1	0	0	0	1	0	0	0	0	0	0	1	1	0
HNBT-3	0	0	0	0	1	0	0	0	1	0	1	1	0	0	0	0	1	1	1	1	0	1	1	0	1	0	1	0	0	0	1	0	0	0	0	1	0	0	0	1	0	0	0	1	0	0	1	1	0
HNBT-4	1	0	0	0	1	0	0	0	1	0	1	1	0	0	0	0	0	0	0	1	0	1	1	0	1	0	1	0	0	0	0	0	0	0	0	1	0	0	0	1	0	0	0	0	0	0	1	1	0
HNBT-5	1	0	0	0	1	0	0	0	1	0	1	1	0	0	0	0	0	0	0	1	0	1	1	0	1	0	1	0	0	0	1	0	0	0	0	1	0	0	0	1	0	0	0	0	0	0	1	1	0
HNBT-6	1	0	0	0	1	0	0	0	1	0	1	1	0	0	0	0	1	1	0	1	0	1	1	0	1	0	1	0	0	0	1	0	0	0	0	1	0	0	0	1	0	1	0	0	0	0	1	1	0
HNBT-7	0	0	0	0	1	0	0	0	1	0	0	1	0	0	1	0	0	0	0	1	1	1	1	0	1	0	1	0	0	0	1	0	0	0	0	1	0	0	0	1	0	0	0	1	0	0	1	1	0
HNBT-8	1	0	0	0	1	0	0	0	1	0	1	1	0	0	1	0	0	0	1	1	0	1	1	1	1	0	1	0	0	0	0	0	0	0	0	0	0	0	0	1	0	0	0	0	0	0	1	1	0
HNBT-9	1	0	0	0	1	0	0	0	1	0	1	1	0	0	0	0	0	0	1	1	1	1	1	0	1	0	1	0	0	0	0	0	0	0	0	0	0	0	0	1	0	0	1	1	0	0	1	1	0
HNBT-10	1	0	0	0	1	0	0	0	1	0	1	1	0	0	0	0	0	0	1	1	0	1	1	0	1	0	1	0	0	0	0	0	0	0	0	1	0	0	0	1	0	0	1	1	0	0	1	1	0
HNBT-11	1	0	0	0	1	0	0	0	1	0	1	1	0	0	0	0	0	0	1	1	0	1	1	0	1	0	1	0	0	0	0	0	0	0	0	1	0	0	0	1	0	0	1	1	0	0	1	1	0
HNBT-12	1	0	0	0	1	0	0	0	1	0	1	1	0	0	0	0	1	1	1	1	0	1	1	0	1	0	1	0	0	0	1	0	0	0	0	1	0	0	0	1	0	0	0	1	0	0	1	1	0
HNBT-13	1	0	0	0	1	0	0	0	1	0	0	1	0	0	0	0	0	0	1	1	0	1	1	0	1	0	1	0	0	0	1	0	0	0	0	1	0	0	0	1	0	0	0	1	0	0	1	1	0
HNBT-14	0	0	0	0	1	0	0	0	1	0	1	1	0	0	0	0	1	1	0	1	0	1	1	0	1	0	1	0	0	0	1	0	0	0	0	1	0	0	0	1	0	1	0	1	0	0	1	1	0
HNBT-15	0	0	0	0	1	0	0	0	1	0	1	1	0	0	0	0	1	1	0	1	0	1	1	0	1	0	1	0	0	0	1	0	0	0	0	1	0	0	0	1	0	1	0	1	0	0	1	1	0
HNBT-16	1	0	0	0	1	0	0	0	1	0	1	1	0	0	0	0	0	0	1	1	0	1	1	0	1	0	1	0	0	0	0	0	0	0	0	1	0	0	0	1	0	0	0	1	0	0	1	1	0
HNBT-17	1	0	0	0	1	0	0	0	1	0	1	1	0	0	0	0	1	1	1	1	0	1	1	0	1	0	1	0	0	0	1	0	0	0	0	1	0	0	0	1	0	0	0	1	0	0	1	1	0
HNBT-18	1	0	0	0	1	0	0	0	1	0	1	1	0	0	0	0	0	0	1	1	0	1	1	0	1	0	1	0	0	0	1	0	0	0	0	1	0	0	0	1	0	0	0	1	0	0	1	1	0
HNBT-19	1	0	0	0	1	0	0	0	1	0	1	1	0	0	0	0	0	0	0	1	0	1	1	0	1	0	1	0	0	0	1	0	0	0	0	1	0	0	0	1	0	0	0	1	0	0	1	1	0
HNBT-20	1	0	0	0	1	0	0	1	1	0	1	1	0	0	0	0	0	0	0	1	0	1	1	0	1	0	1	0	0	0	1	0	0	0	0	1	0	0	0	1	0	0	0	1	0	0	1	1	0
HNBT-21	1	0	0	0	1	0	0	0	1	0	1	1	0	0	0	0	1	1	0	1	0	1	1	0	1	0	1	0	0	0	1	0	0	0	0	1	0	0	0	1	0	0	0	1	0	0	1	1	0
HNBT-22	1	0	0	0	1	0	0	1	1	0	1	1	0	0	0	0	1	1	0	1	0	1	1	0	1	0	1	0	0	0	1	0	0	0	0	1	0	0	0	1	0	0	0	0	0	0	1	1	0
HNBT-23	1	0	0	0	1	0	0	0	1	0	1	1	0	0	0	0	0	0	0	1	0	1	1	0	1	0	1	0	0	0	1	0	0	0	0	0	0	0	0	1	0	0	0	1	0	0	1	1	0
HNBT-24	1	0	0	0	1	0	0	0	1	0	1	1	0	0	0	0	0	0	0	1	0	1	1	0	1	0	1	0	0	0	1	0	0	0	0	0	0	0	0	1	0	0	0	1	0	0	1	1	0
HNBT-25	1	0	0	0	1	0	0	0	1	0	1	1	0	0	0	0	1	1	1	1	0	1	1	0	1	0	1	0	0	0	1	0	0	0	0	1	0	0	0	1	0	0	0	1	0	0	1	1	0
HNBT-26	1	0	0	0	1	0	0	0	1	0	1	1	0	0	0	0	0	0	0	1	0	1	1	0	1	0	1	0	0	0	1	0	0	0	0	1	0	0	0	1	0	0	0	0	0	0	1	1	0
HNBT-27	1	0	0	0	1	0	0	0	1	0	1	1	0	0	0	0	1	1	0	1	0	1	1	0	1	0	1	0	0	0	1	0	0	0	0	1	0	0	0	1	0	0	0	1	0	0	1	1	0
HNBT-28	1	0	0	0	1	0	0	0	1	0	1	1	0	0	0	0	1	1	1	1	0	1	1	1	1	0	1	0	0	0	1	0	0	0	1	0	0	0	0	1	0	0	0	0	0	0	1	1	0
HNBT-29	1	0	0	0	1	0	0	0	1	0	1	1	0	0	0	0	0	0	1	1	0	1	1	0	1	0	1	0	0	0	1	0	0	0	0	1	0	0	0	1	0	0	0	1	0	0	1	1	0
HNBT-30	1	0	0	0	1	0	0	0	1	0	1	1	0	0	0	0	0	0	1	1	0	1	1	0	1	0	1	0	0	0	1	0	0	0	0	1	0	0	0	1	0	0	0	0	0	0	1	1	0
HNBT-31	1	0	0	0	1	0	0	0	1	0	1	1	0	0	0	0	0	0	0	1	0	1	1	0	1	0	1	0	0	0	1	0	0	0	0	1	0	0	0	1	0	0	0	1	0	0	1	1	0
HNBT-32	1	0	0	0	1	0	0	0	1	0	1	1	0	0	1	0	0	0	0	0	0	1	1	0	1	0	1	0	0	0	1	0	0	0	0	1	0	0	0	1	0	1	0	1	0	0	1	1	0
HNBT-33	1	0	0	0	1	0	0	0	1	0	1	1	0	0	1	0	0	0	1	0	0	1	1	0	1	0	1	0	0	0	1	0	0	0	0	1	0	0	0	1	0	0	0	1	0	0	1	1	0
HNBT-34	1	0	0	0	1	0	0	0	1	0	1	1	0	0	0	0	0	0	0	1	0	1	1	1	1	0	1	0	0	0	1	0	0	0	0	1	0	0	0	1	0	0	0	1	0	0	1	1	0
HNBT-35	1	0	0	0	1	0	0	0	1	0	1	1	0	0	0	0	1	0	0	1	0	1	1	0	1	0	1	0	0	0	1	0	0	0	0	1	0	0	0	1	0	0	0	1	0	0	1	1	0
HNBT-36	1	0	0	0	1	0	0	0	1	0	1	1	0	0	0	0	1	0	1	1	0	1	1	0	1	0	1	0	0	0	1	0	0	0	0	1	0	0	0	1	0	1	0	1	0	0	1	1	0
HNBT-37	1	0	0	0	1	0	0	0	1	0	1	1	0	0	0	0	1	0	0	1	0	1	1	0	1	0	1	0	0	0	1	0	0	0	0	1	0	0	0	1	0	0	0	0	0	0	1	1	0
HNBT-38	1	0	0	0	1	0	0	0	1	0	1	1	0	0	0	0	1	1	1	1	0	1	1	0	1	0	1	0	0	0	0	0	0	0	0	0	0	0	0	1	0	1	0	1	0	0	1	1	0
HNBT-39	1	0	0	0	1	0	0	0	1	0	1	1	0	0	0	0	1	0	1	1	0	1	1	0	1	0	1	0	0	0	1	0	0	0	0	1	0	0	0	1	0	1	0	1	0	0	1	1	0
HNBT-40	1	0	0	0	1	0	0	0	1	0	1	1	0	0	0	0	1	0	1	1	0	1	1	0	1	0	1	0	0	0	0	0	0	0	0	0	0	0	0	1	0	1	0	1	0	0	1	1	0
HNBT-41	1	0	0	0	1	0	0	0	1	0	1	1	0	0	0	0	1	1	1	1	0	1	1	0	1	0	1	0	0	0	0	0	0	0	0	0	0	0	0	1	0	1	0	1	0	0	1	1	0
HNBT-42	1	0	0	0	1	0	0	0	1	0	1	1	0	0	0	0	0	0	0	1	0	1	1	0	1	0	1	0	0	0	1	0	0	0	0	1	0	0	0	1	0	0	0	0	0	0	1	1	0
HNBT-43	1	0	0	0	1	0	0	0	1	0	1	1	0	0	0	0	1	0	0	1	0	1	1	0	1	0	1	0	0	0	1	0	0	0	0	1	0	0	0	1	0	0	0	1	0	0	1	1	0
HNBT-44	1	0	0	0	1	0	0	0	1	0	1	1	0	0	0	0	1	0	1	1	0	1	1	0	1	0	1	0	0	0	1	0	0	0	0	1	0	0	0	1	0	1	0	0	0	0	1	1	0
HNBT-45	1	0	0	0	1	0	0	0	1	0	1	1	0	0	0	0	0	0	0	1	0	1	1	0	1	0	1	0	0	0	1	0	0	0	0	1	0	0	0	1	0	0	0	1	0	0	1	1	0
HNBT-46	1	0	0	0	1	0	0	0	1	0	1	1	0	0	0	0	0	0	1	1	0	1	1	0	1	0	1	0	0	0	1	0	0	0	0	1	0	0	0	1	0	1	0	1	0	0	1	1	0
HNBT-47	1	0	0	0	1	0	0	0	1	0	1	1	0	0	0	0	0	0	0	1	0	1	1	0	1	0	1	0	0	0	1	0	0	0	0	1	0	0	0	1	0	0	1	1	0	0	1	1	0
HNBT-48	1	0	0	0	1	0	0	0	1	0	1	1	0	0	0	0	1	0	0	1	0	1	1	0	1	0	1	0	0	0	1	0	0	0	1	0	0	0	0	1	0	0	1	1	0	0	1	1	0
HNBT-49	1	0	0	0	1	0	0	0	1	0	1	1	0	0	0	0	1	0	0	1	0	1	1	0	1	0	1	0	0	0	1	0	0	0	0	1	0	0	0	1	0	0	0	1	0	0	1	1	0
HNBT-50	1	0	0	0	1	0	0	0	1	0	1	1	0	0	0	0	0	0	1	1	0	1	1	0	1	0	1	0	0	0	1	0	0	0	0	1	0	0	0	1	0	1	1	1	0	0	1	1	0
HNBT-51	1	0	0	0	1	0	0	0	1	0	1	1	0	0	0	0	1	0	1	1	0	1	1	0	1	0	1	0	0	0	1	0	0	0	0	1	0	0	0	1	0	1	1	1	0	0	1	1	0
HNBT-52	1	0	0	0	1	0	0	0	1	0	1	1	0	0	1	0	0	0	0	0	0	1	1	0	1	0	1	0	0	0	1	0	0	0	0	1	0	0	0	1	0	0	0	1	0	0	1	1	0
HNBT-53	1	0	0	0	1	0	0	0	1	0	1	1	0	0	0	0	0	0	0	1	0	1	1	0	1	0	1	0	0	0	1	0	0	0	0	0	0	0	0	1	0	0	0	1	0	0	1	1	0
HNBT-54	1	0	0	0	1	0	0	0	1	0	1	1	0	0	0	0	0	0	0	0	0	1	1	0	1	0	1	0	0	0	1	0	0	0	0	1	0	0	0	1	0	1	0	1	0	0	1	1	0
HNBT-55	1	0	0	0	1	0	0	0	1	0	1	1	0	0	0	0	0	0	0	0	0	1	1	0	1	0	1	0	0	0	1	0	0	0	0	1	0	0	0	1	0	1	0	1	0	0	1	1	0
HNBT-56	1	0	0	0	1	0	0	0	1	0	1	1	0	0	0	0	0	0	0	1	0	1	1	0	0	0	1	0	0	0	1	0	0	0	0	1	0	0	0	1	0	1	0	1	0	0	1	1	0
HNBT-57	1	0	0	0	1	0	0	0	1	0	1	1	0	0	0	0	0	0	0	1	0	1	1	0	1	0	1	0	0	0	1	0	0	0	0	1	0	0	0	1	0	0	0	1	0	0	1	1	0
HNBT-58	1	0	0	0	1	0	0	0	1	0	1	1	0	0	0	0	0	0	0	1	0	1	1	0	1	0	1	0	0	0	1	0	0	0	1	0	0	0	0	1	0	0	0	1	0	0	1	1	0
HNBT-59	1	0	0	0	1	0	0	0	1	0	1	1	0	0	0	0	1	0	1	1	0	1	1	0	1	0	1	0	0	0	0	0	0	0	0	0	0	0	0	1	0	0	0	0	0	0	1	1	0
HNBT-60	1	0	0	0	1	0	0	0	1	0	1	1	0	0	0	0	1	0	1	1	0	1	1	0	1	0	1	0	0	0	0	0	0	0	0	0	0	0	0	1	0	0	0	0	0	0	1	1	0
HNBT-61	1	0	0	0	1	0	0	0	1	0	1	1	0	0	0	0	1	0	0	1	0	1	1	0	1	0	1	0	0	0	1	0	0	0	0	0	0	0	0	1	0	0	0	0	0	0	1	1	0
HNBT-62	1	0	0	0	1	0	0	0	1	0	1	1	0	0	0	0	1	0	1	1	0	1	1	0	1	0	1	0	0	0	1	0	0	0	0	0	0	0	0	1	0	0	0	0	0	0	1	1	0
HNBT-63	1	0	0	0	1	0	0	0	1	0	1	1	0	0	0	0	0	0	1	1	0	1	1	0	1	0	1	0	0	0	1	0	0	0	0	0	0	0	0	1	0	0	0	1	0	0	1	1	0
HNBT-64	1	0	0	0	1	0	0	0	1	0	1	1	0	0	0	0	1	0	0	1	0	1	1	0	1	0	1	0	0	0	0	0	0	0	0	1	0	0	0	1	0	0	0	0	0	0	1	1	0
HNBT-65	1	0	0	0	1	0	0	0	1	0	1	1	0	0	0	0	1	0	0	1	0	1	1	0	1	0	1	0	0	0	0	0	0	0	0	1	0	0	0	1	0	0	0	0	0	0	1	1	0
HNBT-66	1	0	0	0	1	0	0	0	1	0	1	1	0	0	1	0	0	0	0	1	0	1	1	0	1	0	1	0	0	0	1	0	0	0	1	1	0	0	0	1	0	0	0	1	0	0	1	1	0
HNBT-67	1	0	0	0	1	0	0	0	1	0	1	1	0	0	0	0	0	0	0	0	0	1	1	0	1	0	1	0	0	0	0	0	0	0	0	1	0	0	0	1	0	0	0	0	0	0	1	1	0
HNBT-68	1	0	0	0	1	0	0	0	1	0	1	1	0	0	0	0	1	0	0	1	0	1	1	0	1	0	1	0	0	0	0	0	0	0	0	1	0	0	0	1	0	0	0	0	0	0	1	1	0
[truncated: 251 more columns]
